# Supplementary material for: Development and Up-Scaling of Electrochemical Production and Mild Thermal Reduction of Graphene Oxide
Source: Materials (Basel). 2022 Jul 1;15(13):4639. doi: 10.3390/ma15134639 (PMC9267235; doi:10.3390/ma15134639)
Supplement: Supplementary file 1 [file materials-15-04639-s001.zip]

Archive with 36 entries (34 files):
- Definitions/
- Definitions/chicago2.bst
- Definitions/journalnames.tex
- Definitions/logo-ccby-eps-converted-to.pdf
- Definitions/logo-ccby.eps
- Definitions/logo-mdpi-eps-converted-to.pdf
- Definitions/logo-mdpi.eps
- Definitions/logo-orcid-eps-converted-to.pdf
- Definitions/logo-orcid.eps
- Definitions/logo-orcid.pdf
- Definitions/logo-updates.eps
- Definitions/logo-updates.pdf
- Definitions/materials-logo-eps-converted-to.pdf
- Definitions/materials-logo.eps
- Definitions/mdpi.bst
- Definitions/mdpi.cls
- Figure/
- Figure/CEST_Logo_2022.jpg
- Figure/Figure1_insets_V2.png
- Figure/Figure2.png
- Figure/Figure3.png
- Figure/Figure5.png
- Figure/Figure6.png
- Figure/Figure_8.png
- Figure/Figure_9_Raman_therm.png
- Figure/Figure_Graphite.png
- Figure/Fig_10_IR.png
- Figure/Fig_4.png
- Figure/Fig_7_Pareto.png
- Figure/LOGOJU-1024x370.png
- materials-1755990-supplementary.aux
- materials-1755990-supplementary.log
- materials-1755990-supplementary.out
- materials-1755990-supplementary.pdf
- materials-1755990-supplementary.synctex.gz
- materials-1755990-supplementary.tex
