# Supplementary material for: Development and Up-Scaling of Electrochemical Production and Mild Thermal Reduction of Graphene Oxide
Source: Materials (Basel). 2022 Jul 1;15(13):4639. doi: 10.3390/ma15134639 (PMC9267235; doi:10.3390/ma15134639)
Supplement: Supplementary file 1 [file materials-15-04639-s001.zip › materials-1755990-supplementary.aux]

\relax 
\providecommand\hyper@newdestlabel[2]{}
\bibstyle{Definitions/mdpi}
\providecommand\HyperFirstAtBeginDocument{\AtBeginDocument}
\HyperFirstAtBeginDocument{\ifx\hyper@anchor\@undefined
\global\let\oldcontentsline\contentsline
\gdef\contentsline#1#2#3#4{\oldcontentsline{#1}{#2}{#3}}
\global\let\oldnewlabel\newlabel
\gdef\newlabel#1#2{\newlabelxx{#1}#2}
\gdef\newlabelxx#1#2#3#4#5#6{\oldnewlabel{#1}{{#2}{#3}}}
\AtEndDocument{\ifx\hyper@anchor\@undefined
\let\contentsline\oldcontentsline
\let\newlabel\oldnewlabel
\fi}
\fi}
\global\let\hyper@last\relax 
\gdef\HyperFirstAtBeginDocument#1{#1}
\providecommand\HyField@AuxAddToFields[1]{}
\providecommand\HyField@AuxAddToCoFields[2]{}
\providecommand*\new@tpo@label[2]{}
\bbl@cs{beforestart}
\babel@aux{english}{}
\newmarginnote{note.1.1}{{1}{10945661sp}}
\@writefile{lof}{\contentsline {figure}{\numberline {S1}{\ignorespaces Optical micrographs of (a) an untreated graphite rod; (b) a graphite rod pretreated anodically in 1~M NaOH for 10~min.\relax }}{1}{figure.caption.1}\protected@file@percent }
\providecommand*\caption@xref[2]{\@setref\relax\@undefined{#1}}
\newlabel{fig:SI-LOM-graphite}{{S1}{1}{Optical micrographs of (a) an untreated graphite rod; (b) a graphite rod pretreated anodically in 1~M NaOH for 10~min.\relax }{figure.caption.1}{}}
\@writefile{lot}{\contentsline {table}{\numberline {S1}{\ignorespaces Powder conductivity $\sigma $ of the graphite educt and graphene oxide powders with different pretreatment steps.\relax }}{1}{table.caption.2}\protected@file@percent }
\newlabel{Table_powder_conductivity_elec}{{S1}{1}{Powder conductivity $\sigma $ of the graphite educt and graphene oxide powders with different pretreatment steps.\relax }{table.caption.2}{}}
\@writefile{lof}{\contentsline {figure}{\numberline {S2}{\ignorespaces Comparison of different electrolytes used during pretreatment: (a) XRD diffractograms of the graphite educt (red) and different graphene oxide powders (GO without pretreatment (blue), GO with anodic NaOH pretreatment (yellow), GO with cathodic LiOH pretreatment (green), GO with cathodic NaOH pretreatment (violet), GO with cathodic KOH pretreatment (grey), GO with cathodic NH\textsubscript  {4}OH pretreatment (salmon), GO with Li\textsubscript  {2}SO\textsubscript  {4} addition during exfoliation (light blue)); (b) calculated distribution of layers according to the fitting of the (002) reflex; (c) Raman spectra of the graphite educt (red) and different graphene oxide powders (same colour code as figure (a)); (d) calculated Intensity ratio to the G band $I/I\textsubscript  {G}$ of 1st order defect bands (D* red, D blue, D'' yellow, D' green).\relax }}{2}{figure.caption.3}\protected@file@percent }
\newlabel{fig:SI-elec}{{S2}{2}{Comparison of different electrolytes used during pretreatment: (a) XRD diffractograms of the graphite educt (red) and different graphene oxide powders (GO without pretreatment (blue), GO with anodic NaOH pretreatment (yellow), GO with cathodic LiOH pretreatment (green), GO with cathodic NaOH pretreatment (violet), GO with cathodic KOH pretreatment (grey), GO with cathodic NH\textsubscript {4}OH pretreatment (salmon), GO with Li\textsubscript {2}SO\textsubscript {4} addition during exfoliation (light blue)); (b) calculated distribution of layers according to the fitting of the (002) reflex; (c) Raman spectra of the graphite educt (red) and different graphene oxide powders (same colour code as figure (a)); (d) calculated Intensity ratio to the G band $I/I\textsubscript {G}$ of 1st order defect bands (D* red, D blue, D'' yellow, D' green).\relax }{figure.caption.3}{}}
\@writefile{lof}{\contentsline {figure}{\numberline {S3}{\ignorespaces Fitted C1s peak in the XPS spectra (raw data (red), C-C/C-H (blue), C-OH (yellow), C-O-C (green), O-C-O/C=O (violet), O=C-O (grey), pi-pi*(salmon)) of the GO powder produced in: (a) a 500~ml reactor; (b--d) a 1600~ml reactor (Batch I (b), Batch II (c), Batch III (d)) \relax }}{3}{figure.caption.4}\protected@file@percent }
\newlabel{fig:XPS_C1s}{{S3}{3}{Fitted C1s peak in the XPS spectra (raw data (red), C-C/C-H (blue), C-OH (yellow), C-O-C (green), O-C-O/C=O (violet), O=C-O (grey), pi-pi*(salmon)) of the GO powder produced in: (a) a 500~ml reactor; (b--d) a 1600~ml reactor (Batch I (b), Batch II (c), Batch III (d)) \relax }{figure.caption.4}{}}
\@writefile{lof}{\contentsline {figure}{\numberline {S4}{\ignorespaces Scheme of thermal reduction: Thermal decomposition of oxidic functional groups in inert or reducing atmosphere under the seperation of CO\textsubscript  {2} and H\textsubscript  {2}O.\relax }}{3}{figure.caption.5}\protected@file@percent }
\newlabel{fig:SI-scheme-thermal-reduction}{{S4}{3}{Scheme of thermal reduction: Thermal decomposition of oxidic functional groups in inert or reducing atmosphere under the seperation of CO\textsubscript {2} and H\textsubscript {2}O.\relax }{figure.caption.5}{}}
\@writefile{lot}{\contentsline {table}{\numberline {S2}{\ignorespaces Set of parameters and measured powder conductivity for the individual runs of the 2-factorial screening design of the thermal reduction (Runs 1-20) and additional runs for determination of the reduction temperature influence (Runs 21-26).\relax }}{4}{table.caption.6}\protected@file@percent }
\newlabel{Table_Runs_Thermal}{{S2}{4}{Set of parameters and measured powder conductivity for the individual runs of the 2-factorial screening design of the thermal reduction (Runs 1-20) and additional runs for determination of the reduction temperature influence (Runs 21-26).\relax }{table.caption.6}{}}
\@writefile{lof}{\contentsline {figure}{\numberline {S5}{\ignorespaces Pareto chart of thermal reduction screening design showing the standardized effect of each parameter (A - reduction temperature \textit  {T}\textsubscript  {R}, B - time \textit  {t}, C - H\textsubscript  {2} addition \textit  {V}\textsubscript  {H\textsubscript  {2}}) and the combination of parameters (AB, AC, BC, ABC) on the resulting powder conductivity $\sigma $; green implies a positive effect on the powder conductivity and red a negative effect.\relax }}{4}{figure.caption.7}\protected@file@percent }
\newlabel{fig:SI-Pareto}{{S5}{4}{Pareto chart of thermal reduction screening design showing the standardized effect of each parameter (A - reduction temperature \textit {T}\textsubscript {R}, B - time \textit {t}, C - H\textsubscript {2} addition \textit {V}\textsubscript {H\textsubscript {2}}) and the combination of parameters (AB, AC, BC, ABC) on the resulting powder conductivity $\sigma $; green implies a positive effect on the powder conductivity and red a negative effect.\relax }{figure.caption.7}{}}
\@writefile{lof}{\contentsline {figure}{\numberline {S6}{\ignorespaces Fitted Raman results (average of three measurements) of thermal reduction samples reduced at increasing reduction temperature (compare Figure 4): left, the ratio of the D~band to the G~band against the measured powder conductivity $\sigma $ is depicted; right, the ratio of the D*~band (red), the D''~band (yellow) and the D'~band (green) to the G~band against the measured powder conductivity $\sigma $ is shown.\relax }}{5}{figure.caption.8}\protected@file@percent }
\newlabel{fig:SI-Raman-Thermal}{{S6}{5}{Fitted Raman results (average of three measurements) of thermal reduction samples reduced at increasing reduction temperature (compare Figure 4): left, the ratio of the D~band to the G~band against the measured powder conductivity $\sigma $ is depicted; right, the ratio of the D*~band (red), the D''~band (yellow) and the D'~band (green) to the G~band against the measured powder conductivity $\sigma $ is shown.\relax }{figure.caption.8}{}}
\@writefile{lof}{\contentsline {figure}{\numberline {S7}{\ignorespaces IR spectra of thermally reduced graphene oxide powders after reduction at different temperatures \textit  {T}\textsubscript  {R} in inert atmosphere for 30~min: graphene oxide educt (red) and powders reduced at 110~°C (blue, Run 26), 150~°C (yellow, Run 23), 250~°C (green, Run 24), 350~°C (violet, Run 13), 600~°C (grey, Run 7), 800~°C (salmon, Run 21).\relax }}{5}{figure.caption.9}\protected@file@percent }
\newlabel{fig:SI-IR-Thermal}{{S7}{5}{IR spectra of thermally reduced graphene oxide powders after reduction at different temperatures \textit {T}\textsubscript {R} in inert atmosphere for 30~min: graphene oxide educt (red) and powders reduced at 110~°C (blue, Run 26), 150~°C (yellow, Run 23), 250~°C (green, Run 24), 350~°C (violet, Run 13), 600~°C (grey, Run 7), 800~°C (salmon, Run 21).\relax }{figure.caption.9}{}}
\newlabel{LastPage}{{}{5}{}{page.5}{}}
\xdef\lastpage@lastpage{5}
\xdef\lastpage@lastpageHy{5}
\expandafter\ifx\csname c@page@totc\endcsname\relax\newcounter{page@totc}\fi\setcounter{page@totc}{6}
