# Supplementary material for: Development and Up-Scaling of Electrochemical Production and Mild Thermal Reduction of Graphene Oxide
Source: Materials (Basel). 2022 Jul 1;15(13):4639. doi: 10.3390/ma15134639 (PMC9267235; doi:10.3390/ma15134639)
Supplement: Supplementary file 1 [file materials-15-04639-s001.zip › materials-1755990-supplementary.tex]

%%% %%%%%%%%%%%%%%%%%%%%%%%%%%%%%%%%%%%%%%%%%%%%%%%%%%%%5
%This is the SI file written ad an indipendent document not included %in the main.tex file, just in case it is needed by the editor
%%%%%%%%%%%%%%%%%%%%%%%%%%%%%%%%%%%%%%%%5%%%%%%%%%%%%%%%%%%%%


\documentclass[materials,supfile,accept,pdftex,moreauthors]{Definitions/mdpi} 
% For posting an early version of this manuscript as a preprint, you may use "preprints" as the journal and change "submit" to "accept". The document class line would be, e.g., \documentclass[preprints,article,accept,moreauthors,pdftex]{mdpi}. This is especially recommended for submission to arXiv, where line numbers should be removed before posting. For preprints.org, the editorial staff will make this change immediately prior to posting.

%=================================================================
% MDPI internal commands
\firstpage{1} 
\makeatletter 
\setcounter{page}{\@firstpage} 
\makeatother
\pubvolume{1}
\issuenum{1}
\articlenumber{0}
\pubyear{2022}
\copyrightyear{2022}
%\externaleditor{Academic Editor: Firstname Lastname}
\datereceived{} 
%\daterevised{} % Only for the journal Acoustics
\dateaccepted{} 
\datepublished{} 
%\datecorrected{} % Corrected papers include a "Corrected: XXX" date in the original paper.
%\dateretracted{} % Corrected papers include a "Retracted: XXX" date in the original paper.
\hreflink{https://doi.org/} % If needed use \linebreak
%\doinum{}
%------------------------------------------------------------------
% The following line should be uncommented if the LaTeX file is uploaded to arXiv.org
%\pdfoutput=1

%=================================================================
% Add packages and commands here. The following packages are loaded in our class file: fontenc, inputenc, calc, indentfirst, fancyhdr, graphicx, epstopdf, lastpage, ifthen, lineno, float, amsmath, setspace, enumitem, mathpazo, booktabs, titlesec, etoolbox, tabto, xcolor, soul, multirow, microtype, tikz, totcount, changepage, attrib, upgreek, cleveref, amsthm, hyphenat, natbib, hyperref, footmisc, url, geometry, newfloat, caption

\usepackage[english]{babel}
\usepackage{authblk}
\usepackage{float}
\usepackage{xr}
\externaldocument{main.tex}
\renewcommand{\thefigure}{S\arabic{figure}}
\renewcommand{\thetable}{S\arabic{table}}
\setcounter{page}{1}
\setcounter{figure}{0}
\setcounter{table}{0}
%=================================================================
%% Please use the following mathematics environments: Theorem, Lemma, Corollary, Proposition, Characterization, Property, Problem, Example, ExamplesandDefinitions, Hypothesis, Remark, Definition, Notation, Assumption
%% For proofs, please use the proof environment (the amsthm package is loaded by the MDPI class).

%=================================================================
% Full title of the paper (Capitalized)
\Title{Development and up-scaling of electrochemical production and mild thermal reduction of graphene oxide}

% MDPI internal command: Title for citation in the left column
\TitleCitation{Title}

% Author Orchid ID: enter ID or remove command
\newcommand{\orcidauthorA}{0000-0002-2749-2629} % Add \orcidA{} behind the author's name
\newcommand{\orcidauthorB}{0000-0001-6531-8528} % Add \orcidB{} behind the author's name
\newcommand{\orcidauthorC}{0000-0001-5410-1067}
\newcommand{\orcidauthorD}{0000-0003-1596-0584}


% Authors, for the paper (add full first names)
\Author{Markus Ostermann $^{1,\dagger,}$*\orcidA{}, Peter Velicsanyi $^{1,2,\dagger}$, Pierluigi Bilotto $^{1,}$*\orcidB{}, Juergen Schodl $^{1}$, Markus Nadlinger $^{1}$, Guenter Fafilek $^{3}$, Peter Lieberzeit $^{4}$\orcidD{} and Markus Valtiner $^{1,5}$\orcidC{}}

%\longauthorlist{yes}

% MDPI internal command: Authors, for metadata in PDF
\AuthorNames{Firstname Lastname, Firstname Lastname and Firstname Lastname}

% MDPI internal command: Authors, for citation in the left column
\AuthorCitation{Lastname, F.; Lastname, F.; Lastname, F.}
% If this is a Chicago style journal: Lastname, Firstname, Firstname Lastname, and Firstname Lastname.

% Affiliations / Addresses (Add [1] after \address if there is only one affiliation.)
\address{%
$^{1}$ \quad CEST GmbH, Centre for Electrochemical Surface Technology, A-2700, Wiener Neustadt, Austria; office@cest.at\\
$^{2}$ \quad Now at: Zitt GmbH \& Co. KG, D-81379, München, Germany\\
$^{3}$ \quad Institute of Chemical Technologies and Analytics, TU Wien, A-1040, Vienna, Austria\\
$^{4}$ \quad Institute of Physical Chemistry, University of Vienna, A-1090, Vienna, Austria\\
$^{5}$ \quad Applied Interface Physics, TU Wien, A-1040, Vienna, Austria}

% Contact information of the corresponding author
\corres{Correspondence: markus.ostermann@cest.at (M.O.); pierluigi.bilotto@cest.at (P.B.)}

% Current address and/or shared authorship
\firstnote{These authors contributed equally to this work.} 
% The commands \thirdnote{} till \eighthnote{} are available for further notes

% Abstract (Do not insert blank lines, i.e. \\) 
\abstract{To reduce the global emission of CO$_2$, aviation industry largely relies on new light weight materials, which require multifunctional coatings.
Graphene and its derivatives are particularly promising for combining light weight application with functional coatings. 
Although, they have proven outstanding properties, graphene and its precursor graphene oxide (GO) remain far from application at the industrial scale since a comprehensive protocol for a mass production is still lacking.
In this work, we develop and mechanistically describe a sustainable up-scaling process for the production of GO based on a three-step electrochemical exfoliation method.
Surface characterization techniques (XRD, XPS, and Raman) provide a mechanistic insight for understanding the fast exfoliation rates obtained, and high conductivities that are up to 4-orders of magnitude higher compared to GO obtained with the commonly used modified Hummers method. 
Further, we show that a newly developed mild thermal reduction at 250~°C is sufficient to increase conductivity by another order of magnitude, while limiting energy requirements.
The proposed GO powder protocol suggests an up-scaling linear relation between the amount of educt surface and volume of electrolyte. This may support the mass production of GO-based coatings for aviation industry, and address challenges such as low weight, fire, de-icing, and lightning strike protection.}

% Keywords
\keyword{graphene oxide, reduced graphene oxide, up-scaling, thermal reduction, aeronautical application, polymer filler} 

\begin{document}
\vspace{1cm}
\begin{figure}[H]
\begin{adjustwidth}{-\extralength}{0cm}
\centering
\includegraphics[width=13.5cm]{Figure/Figure_Graphite.png}
\end{adjustwidth}
    \caption{Optical micrographs of (a) an untreated graphite rod; (b) a graphite rod pretreated anodically in 1~M NaOH for 10~min.}
    \label{fig:SI-LOM-graphite}
\end{figure}

\begin{table}[H]
\caption{Powder conductivity $\sigma$ of the graphite educt and graphene oxide powders with different pretreatment steps.}
\label{Table_powder_conductivity_elec}
%\newcolumntype{C}{>{\centering\arraybackslash}X}
\begin{tabularx}{\textwidth}{CC}
\toprule
\textbf{Sample} & \textbf{Powder conductivity $\sigma$ [S/m]}\\
\midrule
Graphite educt & 3.37$\cdot$10\textsuperscript{3}\\ 
\midrule
GO - w/o pretreatment & 7.72$\cdot$10\textsuperscript{2}\\
GO - NaOH anod. & 4.68$\cdot$10\textsuperscript{2}\\
GO - LiOH cath. & 1.30$\cdot$10\textsuperscript{2}\\
GO - NaOH cath. & 2.43$\cdot$10\textsuperscript{2}\\
GO - KOH cath. & 8.54$\cdot$10\textsuperscript{1}\\
GO - NH\textsubscript{4}OH cath. & 9.55$\cdot$10\textsuperscript{1}\\
GO - Li\textsubscript{2}SO\textsubscript{4} add. & 7.73$\cdot$10\textsuperscript{1}\\
 \bottomrule
\end{tabularx}
\end{table}

\begin{figure}[H]
\begin{adjustwidth}{-\extralength}{0cm}
\centering
\includegraphics[width=13.5cm]{Figure/Figure5.png}
\end{adjustwidth}
    \caption{Comparison of different electrolytes used during pretreatment: (a) XRD diffractograms of the graphite educt (red) and different graphene oxide powders (GO without pretreatment (blue), GO with anodic NaOH pretreatment (yellow), GO with cathodic LiOH pretreatment (green), GO with cathodic NaOH pretreatment (violet), GO with cathodic KOH pretreatment (grey), GO with cathodic NH\textsubscript{4}OH pretreatment (salmon), GO with Li\textsubscript{2}SO\textsubscript{4} addition during exfoliation (light blue)); (b) calculated distribution of layers according to the fitting of the (002) reflex; (c) Raman spectra of the graphite educt (red) and different graphene oxide powders (same colour code as figure (a)); (d) calculated Intensity ratio to the G band $I/I\textsubscript{G}$ of 1st order defect bands (D* red, D blue, D'' yellow, D' green).}
    \label{fig:SI-elec}
\end{figure}

\begin{figure}[H]
\begin{adjustwidth}{-\extralength}{0cm}
\centering
\includegraphics[width=13.5cm]{Figure/Figure6.png}
\end{adjustwidth}
    \caption{Fitted C1s peak in the XPS spectra (raw data (red), C-C/C-H (blue), C-OH (yellow), C-O-C (green), O-C-O/C=O (violet), O=C-O (grey), pi-pi*(salmon))  of the GO powder produced in: (a) a 500~ml reactor; (b--d) a 1600~ml reactor (Batch I (b), Batch II (c), Batch III (d)) }
    \label{fig:XPS_C1s}
\end{figure}


\begin{figure}[H]
\begin{adjustwidth}{-\extralength}{0cm}
\centering
\includegraphics[width=13.5cm]{Figure/Figure_8.png}
\end{adjustwidth}
    \caption{Scheme of thermal reduction: Thermal decomposition of oxidic functional groups in inert or reducing atmosphere under the seperation of CO\textsubscript{2} and H\textsubscript{2}O.}
    \label{fig:SI-scheme-thermal-reduction}
\end{figure}

\begin{table}[H]
\caption{Set of parameters and measured powder conductivity for the individual runs of the 2-factorial screening design of the thermal reduction (Runs 1-20) and additional runs for determination of the reduction temperature influence (Runs 21-26).}
\label{Table_Runs_Thermal}
\begin{adjustwidth}{-\extralength}{0cm}
\newcolumntype{C}{>{\centering\arraybackslash}X}
\begin{tabularx}{\fulllength}{CCCCC}
\toprule
\textbf{Run} & \textbf{Temperature \textit{T}\textsubscript{R}~{[}°C{]}} & \textbf{Time \textit{t}~{[}min{]}} & \textbf{H\textsubscript{2} Addition \textit{V}\textsubscript{H\textsubscript{2}}~{[}V\%{]}} & \textbf{Powder Conductivity $\sigma$~{[}S/m{]}} \\
\midrule
1   & 600                 & 180            & 5                     & 1.89$\cdot$10\textsuperscript{3}                          \\
2   & 600                 & 180            & 0                     & 1.87$\cdot$10\textsuperscript{3}                          \\
3   & 350                 & 30             & 0                     & 1.69$\cdot$10\textsuperscript{3}                          \\
4   & 475                 & 105            & 0                     & 1.88$\cdot$10\textsuperscript{3}                          \\
5   & 475                 & 105            & 5                     & 1.81$\cdot$10\textsuperscript{3}                          \\
6   & 350                 & 30             & 5                     & 1.54$\cdot$10\textsuperscript{3}                          \\
7   & 600                 & 30             & 0                     & 1.76$\cdot$10\textsuperscript{3}                          \\
8   & 600                 & 30             & 5                     & 1.85$\cdot$10\textsuperscript{3}                          \\
9   & 350                 & 180            & 0                     & 1.59$\cdot$10\textsuperscript{3}                          \\
10  & 350                 & 180            & 5                     & 1.59$\cdot$10\textsuperscript{3}                          \\
\midrule
11  & 475                 & 105            & 0                     & 1.47$\cdot$10\textsuperscript{3}                          \\
12  & 600                 & 180            & 0                     & 1.70$\cdot$10\textsuperscript{3}                          \\
13  & 350                 & 30             & 0                     & 1.52$\cdot$10\textsuperscript{3}                          \\
14  & 350                 & 180            & 0                     & 1.64$\cdot$10\textsuperscript{3}                          \\
15  & 600                 & 30             & 5                     & 1.61$\cdot$10\textsuperscript{3}                          \\
16  & 475                 & 105            & 5                     & 1.57$\cdot$10\textsuperscript{3}                          \\
17  & 350                 & 30             & 5                     & 1.41$\cdot$10\textsuperscript{3}                          \\
18  & 350                 & 180            & 5                     & 1.39$\cdot$10\textsuperscript{3}                          \\
19  & 600                 & 30             & 0                     & 1.74$\cdot$10\textsuperscript{3}                          \\
20  & 600                 & 180            & 5                     & 1.73$\cdot$10\textsuperscript{3}                         \\
\midrule
21  & 800                 & 30             & 0                     & 2.31$\cdot$10\textsuperscript{3}                          \\
22  & 900                 & 30             & 0                     & 2.42$\cdot$10\textsuperscript{3}                          \\
23  & 150                 & 30             & 0                     & 7.48$\cdot$10\textsuperscript{2}                           \\
24  & 250                 & 30             & 0                     & 1.55$\cdot$10\textsuperscript{3}                          \\
25  & 130                 & 30             & 0                     & 5.29$\cdot$10\textsuperscript{2}                           \\
26  & 110                 & 30             & 0                     & 3.93$\cdot$10\textsuperscript{3}                          \\
\bottomrule
\end{tabularx}
\end{adjustwidth}
\end{table}

\begin{figure}[H]
\begin{adjustwidth}{-\extralength}{0cm}
\centering
\includegraphics[width=13.5cm]{Figure/Fig_7_Pareto.png}
\end{adjustwidth}
    \caption{Pareto chart of thermal reduction screening design showing the standardized effect of each parameter (A - reduction temperature \textit{T}\textsubscript{R}, B - time \textit{t}, C - H\textsubscript{2} addition \textit{V}\textsubscript{H\textsubscript{2}}) and the combination of parameters (AB, AC, BC, ABC) on the resulting powder conductivity $\sigma$; green implies a positive effect on the powder conductivity  and red a negative effect.}
    \label{fig:SI-Pareto}
\end{figure}

\begin{figure}[H]
\begin{adjustwidth}{-\extralength}{0cm}
\centering
\includegraphics[width=13.5cm]{Figure/Figure_9_Raman_therm.png}
\end{adjustwidth}
    \caption{Fitted Raman results (average of three measurements) of thermal reduction samples reduced at increasing reduction temperature (compare Figure 4): left, the ratio of the D~band to the G~band against the measured powder conductivity $\sigma$ is depicted; right, the ratio of the D*~band (red), the D''~band (yellow) and the D'~band (green) to the G~band against the measured powder conductivity $\sigma$ is shown.}
    \label{fig:SI-Raman-Thermal}
\end{figure}

\begin{figure}[H]
\begin{adjustwidth}{-\extralength}{0cm}
\centering
\includegraphics[width=13.5cm]{Figure/Fig_10_IR.png}
\end{adjustwidth}
    \caption{IR spectra of thermally reduced graphene oxide powders after reduction at different temperatures \textit{T}\textsubscript{R} in inert atmosphere for 30~min: graphene oxide educt (red) and powders reduced at 110~°C (blue, Run 26), 150~°C (yellow, Run 23), 250~°C (green, Run 24), 350~°C (violet, Run 13), 600~°C (grey, Run 7), 800~°C (salmon, Run 21).}
    \label{fig:SI-IR-Thermal}
\end{figure}

\end{document}
